# Supplementary material for: A Rigid–Flexible Coupled Six-Dimensional Force Sensor and Its PINN-Based Decoupling Algorithm
Source: Sensors (Basel). 2026 Mar 25;26(7):2038. doi: 10.3390/s26072038 (PMC13074577; doi:10.3390/s26072038)
Supplement: Supplementary file 1 [file sensors-26-02038-s001.zip]

Archive with 1 entries (1 files):
- sensors-4182779-supplementary.pdf
